# Supplementary material for: Analysis of Exosomal Cargo Provides Accurate Clinical, Histologic and Mutational Information in Non-Small Cell Lung Cancer
Source: Cancers (Basel). 2022 Jun 30;14(13):3216. doi: 10.3390/cancers14133216 (PMC9264915; doi:10.3390/cancers14133216)
Supplement: Supplementary file 1 [file cancers-14-03216-s001.zip]

Archive with 1 entries (1 files):
- cancers-1747956-supplementary.pdf
